# Supplementary material for: Alleviation of Hyperuricemia by Strictinin in AML12 Mouse Hepatocytes Treated with Xanthine and in Mice Treated with Potassium Oxonate
Source: Biology (Basel). 2023 Feb 17;12(2):329. doi: 10.3390/biology12020329 (PMC9953564; doi:10.3390/biology12020329)
Supplement: Supplementary file 1 [file biology-12-00329-s001.zip]

Archive with 1 entries (1 files):
- biology-2183236-supplementary.pdf
